# Supplementary material for: Meat Quality Characteristics of Mongolian Horses in Inner Mongolia: Regional Superiority and Transcriptomic Insights into Tenderness Differences Between Muscular Locations
Source: Animals (Basel). 2026 Jun 9;16(12):1788. doi: 10.3390/ani16121788 (PMC13295530; doi:10.3390/ani16121788)
Supplement: Supplementary file 1 [file animals-16-01788-s001.zip]

Archive with 32 entries (32 files):
- QF1 R1.fq_fastqc.zip
- QF1 R2.fq_fastqc.zip
- QF2 R1.fq_fastqc.zip
- QF2 R2.fq_fastqc.zip
- QF3 R1.fq_fastqc.zip
- QF3 R2.fq_fastqc.zip
- QF4 R1.fq_fastqc.zip
- QF4 R2.fq_fastqc.zip
- QF5 R1.fq_fastqc.zip
- QF5 R2.fq_fastqc.zip
- QF6 R1.fq_fastqc.zip
- QF6 R2.fq_fastqc.zip
- QF7 R1.fq_fastqc.zip
- QF7 R2.fq_fastqc.zip
- QF8 R1.fq_fastqc.zip
- QF8 R2.fq_fastqc.zip
- TB1 R1.fq_fastqc.zip
- TB1 R2.fq_fastqc.zip
- TB2 R1.fq_fastqc.zip
- TB2 R2.fq_fastqc.zip
- TB3 R1.fq_fastqc.zip
- TB3 R2.fq_fastqc.zip
- TB4 R1.fq_fastqc.zip
- TB4 R2.fq_fastqc.zip
- TB5 R1.fq_fastqc.zip
- TB5 R2.fq_fastqc.zip
- TB6 R1.fq_fastqc.zip
- TB6 R2.fq_fastqc.zip
- TB7 R1.fq_fastqc.zip
- TB7 R2.fq_fastqc.zip
- TB8 R1.fq_fastqc.zip
- TB8 R2.fq_fastqc.zip
